# Supplementary material for: Improved Sample Selection and Preparation Methods for Sampling Plans Used to Facilitate Rapid and Reliable Estimation of Aflatoxin in Chicken Feed
Source: Toxins (Basel). 2021 Mar 16;13(3):216. doi: 10.3390/toxins13030216 (PMC8002447; doi:10.3390/toxins13030216)
Supplement: Supplementary file 1 [file toxins-13-00216-s001.zip]

Archive with 4 entries (4 files):
- Dataset S1.  Aflatoxin recovery data.xls
- Dataset S2.  Precision data.xls
- Dataset S3.  LOD and LOQ data.xls
- Dataset S4.  Robustness-ruggedness data.xls
