# Supplementary material for: Improved Sample Selection and Preparation Methods for Sampling Plans Used to Facilitate Rapid and Reliable Estimation of Aflatoxin in Chicken Feed
Source: Toxins (Basel). 2021 Mar 16;13(3):216. doi: 10.3390/toxins13030216 (PMC8002447; doi:10.3390/toxins13030216)
Supplement: Supplementary file 1 [file toxins-13-00216-s001.zip › Dataset S1. Aflatoxin recovery data.xls]

## Sheet: AFB1 recovery data
						Extraction Conditions
			Group	Grinding method	Spiked AFB1 level (ppb)	Size of analytical sample	Water slurry dilution factor	Dilution factor in 80% acetonitle	Dilution factor in PBST	Total dilution factor	AFB1 % Recovery
			Gp I	Dry milling	20	25g	0	5.3	94.3	500	63.5
			Gp I	Dry milling	20	25g	0	5.3	94.3	500	51
			Gp I	Dry milling	20	25g	0	5.3	94.3	500	57
			Gp I	Dry milling	100	25g	0	5.3	94.3	500	109.8
			Gp I	Dry milling	100	25g	0	5.3	94.3	500	109.9
			Gp I	Dry milling	100	25g	0	5.3	94.3	500	87.8
			Gp II	Wet milling	20	2g	2.5	66.5	7.5	1247	98.75
			Gp II	Wet milling	20	2g	2.5	66.5	7.5	1247	146.67
			Gp II	Wet milling	20	2g	2.5	66.5	7.5	1247	110
			Gp II	Wet milling	100	2g	2.5	66.5	7.5	1247	133
			Gp II	Wet milling	100	2g	2.5	66.5	7.5	1247	115.75
			Gp II	Wet milling	100	2g	2.5	66.5	7.5	1247	119.5
			Gp III	Wet milling	20	1.3g	2.5	100	10	2500	145.25
			Gp III	Wet milling	20	1.3g	2.5	100	10	2500	137.13
			Gp III	Wet milling	20	1.3g	2.5	100	10	2500	124
			Gp III	Wet milling	20	1.3g	2.5	100	10	2500	144.63
			Gp III	Wet milling	20	1.3g	2.5	100	10	2500	174.78
			Gp III	Wet milling	100	1.3g	2.5	100	10	2500	104.43
			Gp III	Wet milling	100	1.3g	2.5	100	10	2500	106.43
			Gp III	Wet milling	100	1.3g	2.5	100	10	2500	109.05
			Gp III	Wet milling	100	1.3g	2.5	100	10	2500	125.55
			Gp III	Wet milling	100	1.3g	2.5	100	10	2500	115.55
			Gp IV	Wet milling	20	1.3g	2.5	50	10	1250	50.92
			Gp IV	Wet milling	20	1.3g	2.5	50	10	1250	39.67
			Gp IV	Wet milling	20	1.3g	2.5	50	10	1250	68.04
			Gp IV	Wet milling	20	1.3g	2.5	50	10	1250	44.79
			Gp IV	Wet milling	20	1.3g	2.5	50	10	1250	42.17
			Gp IV	Wet milling	100	1.3g	2.5	50	10	1250	68.81
			Gp IV	Wet milling	100	1.3g	2.5	50	10	1250	73.88
			Gp IV	Wet milling	100	1.3g	2.5	50	10	1250	81.26
			Gp IV	Wet milling	100	1.3g	2.5	50	10	1250	103.61
			Gp IV	Wet milling	100	1.3g	2.5	50	10	1250	99.41
			Gp V	Wet milling	20	1.3g	2.5	66.5	7.5	1247	65.87
			Gp V	Wet milling	20	1.3g	2.5	66.5	7.5	1247	67.97
			Gp V	Wet milling	20	1.3g	2.5	66.5	7.5	1247	95.87
			Gp V	Wet milling	20	1.3g	2.5	66.5	7.5	1247	83.8
			Gp V	Wet milling	20	1.3g	2.5	66.5	7.5	1247	84.58
			Gp V	Wet milling	100	1.3g	2.5	66.5	7.5	1247	81.33
			Gp V	Wet milling	100	1.3g	2.5	66.5	7.5	1247	77.85
			Gp V	Wet milling	100	1.3g	2.5	66.5	7.5	1247	84.72
			Gp V	Wet milling	100	1.3g	2.5	66.5	7.5	1247	71.28
			Gp V	Wet milling	100	1.3g	2.5	66.5	7.5	1247	83.9
