# Supplementary material for: Improved Sample Selection and Preparation Methods for Sampling Plans Used to Facilitate Rapid and Reliable Estimation of Aflatoxin in Chicken Feed
Source: Toxins (Basel). 2021 Mar 16;13(3):216. doi: 10.3390/toxins13030216 (PMC8002447; doi:10.3390/toxins13030216)
Supplement: Supplementary file 1 [file toxins-13-00216-s001.zip › Dataset S2. Precision data.xls]

## Sheet: Repeatability data
							Extraction conditions
		Group	Type of precision investigated	Grinding method	Mass reduction method	Sampling stage	Size of analytical sample	Water slurry dilution factor	Dilution factor in 80% acetonitrile	Dilution factor in PBST	Total dilution factor	AFB1 test result (ppb)
		Group VI	Within-laboratory repeatability	Dry milling	Coning & quartering	Secondary	25 g	-	5.2	10	52	14.5
		Group VI	Within-laboratory repeatability	Dry milling	Coning & quartering	Secondary	25 g	-	5.2	10	52	15.5
		Group VI	Within-laboratory repeatability	Dry milling	Coning & quartering	Secondary	25 g	-	5.2	10	52	13.1
		Group VI	Within-laboratory repeatability	Dry milling	Coning & quartering	Secondary	25 g	-	5.2	10	52	15.4
		Group VI	Within-laboratory repeatability	Dry milling	Coning & quartering	Secondary	25 g	-	5.2	10	52	15.1
		Group VI	Within-laboratory repeatability	Dry milling	Coning & quartering	Secondary	25 g	-	5.2	10	52	14.7
		Group VI	Within-laboratory repeatability	Dry milling	Coning & quartering	Secondary	25 g	-	5.2	10	52	14.8
		Group VI	Within-laboratory repeatability	Dry milling	Coning & quartering	Secondary	25 g	-	5.2	10	52	15.6
		Group VI	Within-laboratory repeatability	Dry milling	Coning & quartering	Secondary	25 g	-	5.2	10	52	15.2
		Group VI	Within-laboratory repeatability	Dry milling	Coning & quartering	Secondary	25 g	-	5.2	10	52	12.9
		Group VII	Within-laboratory repeatability	Wet miiling	Water slurry	Tertiary	1.3g	2.5	100	10	2500	39.72
		Group VII	Within-laboratory repeatability	Wet miiling	Water slurry	Tertiary	1.3g	2.5	100	10	2500	64.84
		Group VII	Within-laboratory repeatability	Wet miiling	Water slurry	Tertiary	1.3g	2.5	100	10	2500	64.03
		Group VII	Within-laboratory repeatability	Wet miiling	Water slurry	Tertiary	1.3g	2.5	100	10	2500	64.96
		Group VII	Within-laboratory repeatability	Wet miiling	Water slurry	Tertiary	1.3g	2.5	100	10	2500	66.58
		Group VII	Within-laboratory repeatability	Wet miiling	Water slurry	Tertiary	1.3g	2.5	100	10	2500	66.7
		Group VII	Within-laboratory repeatability	Wet miiling	Water slurry	Tertiary	1.3g	2.5	100	10	2500	56.36
		Group VII	Within-laboratory repeatability	Wet miiling	Water slurry	Tertiary	1.3g	2.5	100	10	2500	65.19
		Group VII	Within-laboratory repeatability	Wet miiling	Water slurry	Tertiary	1.3g	2.5	100	10	2500	100.39
		Group VII	Within-laboratory repeatability	Wet miiling	Water slurry	Tertiary	1.3g	2.5	100	10	2500	88.98
		Group VIII	Within-laboratory repeatability	Dry milling	Coning & quartering	Tertiary	1.3g	-	100	10	1000	55.93
		Group VIII	Within-laboratory repeatability	Dry milling	Coning & quartering	Tertiary	1.3g	-	100	10	1000	38.5
		Group VIII	Within-laboratory repeatability	Dry milling	Coning & quartering	Tertiary	1.3g	-	100	10	1000	42.17
		Group VIII	Within-laboratory repeatability	Dry milling	Coning & quartering	Tertiary	1.3g	-	100	10	1000	29.31
		Group VIII	Within-laboratory repeatability	Dry milling	Coning & quartering	Tertiary	1.3g	-	100	10	1000	34.11
		Group VIII	Within-laboratory repeatability	Dry milling	Coning & quartering	Tertiary	1.3g	-	100	10	1000	68.48
		Group VIII	Within-laboratory repeatability	Dry milling	Coning & quartering	Tertiary	1.3g	-	100	10	1000	43.33
		Group VIII	Within-laboratory repeatability	Dry milling	Coning & quartering	Tertiary	1.3g	-	100	10	1000	54.86
		Group VIII	Within-laboratory repeatability	Dry milling	Coning & quartering	Tertiary	1.3g	-	100	10	1000	113.74
		Group VIII	Within-laboratory repeatability	Dry milling	Coning & quartering	Tertiary	1.3g	-	100	10	1000	250.36
		Group IX	Within-laboratory repeatability	Wet miiling	Water slurry	Tertiary	1.3g	2.5	100	10	2500	39.54
		Group IX	Within-laboratory repeatability	Wet miiling	Water slurry	Tertiary	1.3g	2.5	100	10	2500	52.83
		Group IX	Within-laboratory repeatability	Wet miiling	Water slurry	Tertiary	1.3g	2.5	100	10	2500	50.48
		Group IX	Within-laboratory repeatability	Wet miiling	Water slurry	Tertiary	1.3g	2.5	100	10	2500	75.65
		Group IX	Within-laboratory repeatability	Wet miiling	Water slurry	Tertiary	1.3g	2.5	100	10	2500	48.92
		Group IX	Within-laboratory repeatability	Wet miiling	Water slurry	Tertiary	1.3g	2.5	100	10	2500	52.83
		Group IX	Within-laboratory repeatability	Wet miiling	Water slurry	Tertiary	1.3g	2.5	100	10	2500	44.53
		Group IX	Within-laboratory repeatability	Wet miiling	Water slurry	Tertiary	1.3g	2.5	100	10	2500	48.04
		Group IX	Within-laboratory repeatability	Wet miiling	Water slurry	Tertiary	1.3g	2.5	100	10	2500	40.32
		Group IX	Within-laboratory repeatability	Wet miiling	Water slurry	Tertiary	1.3g	2.5	100	10	2500	44.53

## Sheet: Reproducibility data
									Extraction conditions
		Group	Type of precision investigated	Grinding method	Mass reduction method	Analyst Code	Day	Size of analytical sample	Water slurry dilution factor	Dilution factor in 80% acetonitrile	Dilution factor in PBST	Total dilution factor	AFB1 test result (ppb)
		Group X	Within-laboratory reproducibility	Wet milling	Water slurry	Analyst1	Day3	1.3g	2.5	100	10	2500	48.31
		Group X	Within-laboratory reproducibility	Wet milling	Water slurry	Analyst2	Day3	1.3g	2.5	100	10	2500	45.85
		Group X	Within-laboratory reproducibility	Wet milling	Water slurry	Analyst3	Day3	1.3g	2.5	100	10	2500	64.54
		Group X	Within-laboratory reproducibility	Wet milling	Water slurry	Analyst4	Day3	1.3g	2.5	100	10	2500	92.8
		Group X	Within-laboratory reproducibility	Wet milling	Water slurry	Analyst5	Day3	1.3g	2.5	100	10	2500	53.74
		Group X	Within-laboratory reproducibility	Wet milling	Water slurry	Analyst1	Day4	1.3g	2.5	100	10	2500	50.25
		Group X	Within-laboratory reproducibility	Wet milling	Water slurry	Analyst2	Day4	1.3g	2.5	100	10	2500	55.14
		Group X	Within-laboratory reproducibility	Wet milling	Water slurry	Analyst3	Day4	1.3g	2.5	100	10	2500	108.32
		Group X	Within-laboratory reproducibility	Wet milling	Water slurry	Analyst4	Day4	1.3g	2.5	100	10	2500	61.41
		Group X	Within-laboratory reproducibility	Wet milling	Water slurry	Analyst5	Day4	1.3g	2.5	100	10	2500	71.85
		Group X	Within-laboratory reproducibility	Wet milling	Water slurry	Analyst1	Day5	1.3g	2.5	100	10	2500	68.51
		Group X	Within-laboratory reproducibility	Wet milling	Water slurry	Analyst2	Day5	1.3g	2.5	100	10	2500	68.66
		Group X	Within-laboratory reproducibility	Wet milling	Water slurry	Analyst3	Day5	1.3g	2.5	100	10	2500	81.38
		Group X	Within-laboratory reproducibility	Wet milling	Water slurry	Analyst4	Day5	1.3g	2.5	100	10	2500	48.96
		Group X	Within-laboratory reproducibility	Wet milling	Water slurry	Analyst5	Day5	1.3g	2.5	100	10	2500	108.04
		Group XI	Within-laboratory reproducibility	Wet milling	Water slurry	Analyst1	Day6	1.3g	2.5	66.5	7.5	1247	12.28
		Group XI	Within-laboratory reproducibility	Wet milling	Water slurry	Analyst2	Day6	1.3g	2.5	66.5	7.5	1247	19.46
		Group XI	Within-laboratory reproducibility	Wet milling	Water slurry	Analyst3	Day6	1.3g	2.5	66.5	7.5	1247	13.68
		Group XI	Within-laboratory reproducibility	Wet milling	Water slurry	Analyst4	Day6	1.3g	2.5	66.5	7.5	1247	18.64
		Group XI	Within-laboratory reproducibility	Wet milling	Water slurry	Analyst5	Day6	1.3g	2.5	66.5	7.5	1247	16.25
		Group XI	Within-laboratory reproducibility	Wet milling	Water slurry	Analyst1	Day7	1.3g	2.5	66.5	7.5	1247	19.79
		Group XI	Within-laboratory reproducibility	Wet milling	Water slurry	Analyst2	Day7	1.3g	2.5	66.5	7.5	1247	23.82
		Group XI	Within-laboratory reproducibility	Wet milling	Water slurry	Analyst3	Day7	1.3g	2.5	66.5	7.5	1247	22.09
		Group XI	Within-laboratory reproducibility	Wet milling	Water slurry	Analyst4	Day7	1.3g	2.5	66.5	7.5	1247	11.13
		Group XI	Within-laboratory reproducibility	Wet milling	Water slurry	Analyst5	Day7	1.3g	2.5	66.5	7.5	1247	16.79
		Group XI	Within-laboratory reproducibility	Wet milling	Water slurry	Analyst1	Day8	1.3g	2.5	66.5	7.5	1247	20
		Group XI	Within-laboratory reproducibility	Wet milling	Water slurry	Analyst2	Day8	1.3g	2.5	66.5	7.5	1247	24.11
		Group XI	Within-laboratory reproducibility	Wet milling	Water slurry	Analyst3	Day8	1.3g	2.5	66.5	7.5	1247	16.5
		Group XI	Within-laboratory reproducibility	Wet milling	Water slurry	Analyst4	Day8	1.3g	2.5	66.5	7.5	1247	27.14
		Group XI	Within-laboratory reproducibility	Wet milling	Water slurry	Analyst5	Day8	1.3g	2.5	66.5	7.5	1247	29.11
