# Supplementary material for: Improved Sample Selection and Preparation Methods for Sampling Plans Used to Facilitate Rapid and Reliable Estimation of Aflatoxin in Chicken Feed
Source: Toxins (Basel). 2021 Mar 16;13(3):216. doi: 10.3390/toxins13030216 (PMC8002447; doi:10.3390/toxins13030216)
Supplement: Supplementary file 1 [file toxins-13-00216-s001.zip › Dataset S3. LOD and LOQ data.xls]

## Sheet: LOD & LOQ data
				Extraction conditions
	Group	Sample aliquot	Grinding method	Size of analytical sample	Water slurry dilution factor	Dilution factor in 80% acetonitrile	Dilution factor in PBST	Total dilution	Optical density	ppb AFB1
	XII	Blank extract aliquot 1	Dry milling	1.3g	-	1000	-	1000	1.7105	13.8595
	XII	Blank extract aliquot 4	Dry milling	1.3g	-	1000	-	1000	1.649	22.1196
	XII	Blank extract aliquot 5	Dry milling	1.3g	-	1000	-	1000	1.7415	8.78922
	XII	Blank extract aliquot 6	Dry milling	1.3g	-	1000	-	1000	1.7215	12.1756
	XII	0-standard 1							1.785
	XII	0-standard 2							1.761
	XIII	Blank extract aliquot 1	Dry milling	1.3g	-	5	100	500	1.6045	14.8095
	XIII	Blank extract aliquot 2	Dry milling	1.3g	-	5	100	500	1.7015	6.47287
	XIII	Blank extract aliquot 3	Dry milling	1.3g	-	5	100	500	1.611	14.2865
	XIII	Blank extract aliquot 4	Dry milling	1.3g	-	5	100	500	1.5985	15.29
	XIII	Blank extract aliquot 5	Dry milling	1.3g	-	5	100	500	1.5755	17.1161
	XIII	0-standard 1							1.763
	XIII	0-standard 2							1.741
	XIV	Blank extract aliquot 2	Wet milling	1.3g	2.5	66.5	7.5	1247	8.9842	8.9842
	XIV	Blank extract aliquot 3	Wet milling	1.3g	2.5	66.5	7.5	1247	7.6372	7.63722
	XIV	Blank extract aliquot 4	Wet milling	1.3g	2.5	66.5	7.5	1247	5.971	5.971
	XIV	Blank extract aliquot 5	Wet milling	1.3g	2.5	66.5	7.5	1247	7.1771	7.17712
	XIV	Blank extract aliquot 6	Wet milling	1.3g	2.5	66.5	7.5	1247	7.6865	7.68648
	XIV	0-standard 1							1.946
	XIV	0-standard 2							1.795
