# Supplementary material for: Improved Sample Selection and Preparation Methods for Sampling Plans Used to Facilitate Rapid and Reliable Estimation of Aflatoxin in Chicken Feed
Source: Toxins (Basel). 2021 Mar 16;13(3):216. doi: 10.3390/toxins13030216 (PMC8002447; doi:10.3390/toxins13030216)
Supplement: Supplementary file 1 [file toxins-13-00216-s001.zip › Dataset S4. Robustness-ruggedness data.xls]

## Sheet: Extraction solvent stability
		Shelf age of extraction solvent (Month)	Reference AFB1 level (ppb )	Measured AFB1 level (ppb )	% AFB1 Recovery
		0	23 ppb	18.25	79.33
		1	23 ppb	18.4	80
		3	23 ppb	16.99	73.88

## Sheet: Extraction efficiency stability
						Extraction Conditions
			Group	Grinding method	Spiked AFB1 level (ppb)	Size of analytical sample	Water slurry dilution factor	Dilution factor in 80% acetonitle	Dilution factor in PBST	Total dilution factor	AFB1 % Recovery
			Gp II	Wet milling	20	2g	2.5	66.5	7.5	1247	98.75
			Gp II	Wet milling	20	2g	2.5	66.5	7.5	1247	146.67
			Gp II	Wet milling	20	2g	2.5	66.5	7.5	1247	110
			Gp II	Wet milling	100	2g	2.5	66.5	7.5	1247	133
			Gp II	Wet milling	100	2g	2.5	66.5	7.5	1247	115.75
			Gp II	Wet milling	100	2g	2.5	66.5	7.5	1247	119.5
			Gp V	Wet milling	20	1.3g	2.5	66.5	7.5	1247	65.87
			Gp V	Wet milling	20	1.3g	2.5	66.5	7.5	1247	67.97
			Gp V	Wet milling	20	1.3g	2.5	66.5	7.5	1247	95.87
			Gp V	Wet milling	20	1.3g	2.5	66.5	7.5	1247	83.8
			Gp V	Wet milling	20	1.3g	2.5	66.5	7.5	1247	84.58
			Gp V	Wet milling	100	1.3g	2.5	66.5	7.5	1247	81.33
			Gp V	Wet milling	100	1.3g	2.5	66.5	7.5	1247	77.85
			Gp V	Wet milling	100	1.3g	2.5	66.5	7.5	1247	84.72
			Gp V	Wet milling	100	1.3g	2.5	66.5	7.5	1247	71.28
			Gp V	Wet milling	100	1.3g	2.5	66.5	7.5	1247	83.9

## Sheet: Sample splitting stability
									Extraction conditions
		Group	Type of precision investigated	Grinding method	Mass reduction method	Analyst Code	Day	Size of analytical sample	Water slurry dilution factor	Dilution factor in 80% acetonitrile	Dilution factor in PBST	Total dilution factor	AFB1 test result (ppb)
		Group X	Within-laboratory reproducibility	Wet milling	Water slurry	Analyst1	Day3	1.3g	2.5	100	10	2500	48.31
		Group X	Within-laboratory reproducibility	Wet milling	Water slurry	Analyst2	Day3	1.3g	2.5	100	10	2500	45.85
		Group X	Within-laboratory reproducibility	Wet milling	Water slurry	Analyst3	Day3	1.3g	2.5	100	10	2500	64.54
		Group X	Within-laboratory reproducibility	Wet milling	Water slurry	Analyst4	Day3	1.3g	2.5	100	10	2500	92.8
		Group X	Within-laboratory reproducibility	Wet milling	Water slurry	Analyst5	Day3	1.3g	2.5	100	10	2500	53.74
		Group X	Within-laboratory reproducibility	Wet milling	Water slurry	Analyst1	Day4	1.3g	2.5	100	10	2500	50.25
		Group X	Within-laboratory reproducibility	Wet milling	Water slurry	Analyst2	Day4	1.3g	2.5	100	10	2500	55.14
		Group X	Within-laboratory reproducibility	Wet milling	Water slurry	Analyst3	Day4	1.3g	2.5	100	10	2500	108.32
		Group X	Within-laboratory reproducibility	Wet milling	Water slurry	Analyst4	Day4	1.3g	2.5	100	10	2500	61.41
		Group X	Within-laboratory reproducibility	Wet milling	Water slurry	Analyst5	Day4	1.3g	2.5	100	10	2500	71.85
		Group X	Within-laboratory reproducibility	Wet milling	Water slurry	Analyst1	Day5	1.3g	2.5	100	10	2500	68.51
		Group X	Within-laboratory reproducibility	Wet milling	Water slurry	Analyst2	Day5	1.3g	2.5	100	10	2500	68.66
		Group X	Within-laboratory reproducibility	Wet milling	Water slurry	Analyst3	Day5	1.3g	2.5	100	10	2500	81.38
		Group X	Within-laboratory reproducibility	Wet milling	Water slurry	Analyst4	Day5	1.3g	2.5	100	10	2500	48.96
		Group X	Within-laboratory reproducibility	Wet milling	Water slurry	Analyst5	Day5	1.3g	2.5	100	10	2500	108.04
		Group XI	Within-laboratory reproducibility	Wet milling	Water slurry	Analyst1	Day6	1.3g	2.5	66.5	7.5	1247	12.28
		Group XI	Within-laboratory reproducibility	Wet milling	Water slurry	Analyst2	Day6	1.3g	2.5	66.5	7.5	1247	19.46
		Group XI	Within-laboratory reproducibility	Wet milling	Water slurry	Analyst3	Day6	1.3g	2.5	66.5	7.5	1247	13.68
		Group XI	Within-laboratory reproducibility	Wet milling	Water slurry	Analyst4	Day6	1.3g	2.5	66.5	7.5	1247	18.64
		Group XI	Within-laboratory reproducibility	Wet milling	Water slurry	Analyst5	Day6	1.3g	2.5	66.5	7.5	1247	16.25
		Group XI	Within-laboratory reproducibility	Wet milling	Water slurry	Analyst1	Day7	1.3g	2.5	66.5	7.5	1247	19.79
		Group XI	Within-laboratory reproducibility	Wet milling	Water slurry	Analyst2	Day7	1.3g	2.5	66.5	7.5	1247	23.82
		Group XI	Within-laboratory reproducibility	Wet milling	Water slurry	Analyst3	Day7	1.3g	2.5	66.5	7.5	1247	22.09
		Group XI	Within-laboratory reproducibility	Wet milling	Water slurry	Analyst4	Day7	1.3g	2.5	66.5	7.5	1247	11.13
		Group XI	Within-laboratory reproducibility	Wet milling	Water slurry	Analyst5	Day7	1.3g	2.5	66.5	7.5	1247	16.79
		Group XI	Within-laboratory reproducibility	Wet milling	Water slurry	Analyst1	Day8	1.3g	2.5	66.5	7.5	1247	20
		Group XI	Within-laboratory reproducibility	Wet milling	Water slurry	Analyst2	Day8	1.3g	2.5	66.5	7.5	1247	24.11
		Group XI	Within-laboratory reproducibility	Wet milling	Water slurry	Analyst3	Day8	1.3g	2.5	66.5	7.5	1247	16.5
		Group XI	Within-laboratory reproducibility	Wet milling	Water slurry	Analyst4	Day8	1.3g	2.5	66.5	7.5	1247	27.14
		Group XI	Within-laboratory reproducibility	Wet milling	Water slurry	Analyst5	Day8	1.3g	2.5	66.5	7.5	1247	29.11
